# Supplementary material for: Contemporary eDNA methods complement conventional microscopy in zooplankton diet studies: Case study with American lobster postlarvae
Source: PLoS One. 2025 Jun 25;20(6):e0325889. doi: 10.1371/journal.pone.0325889 (PMC12194154; doi:10.1371/journal.pone.0325889)
Supplement: S1 File — This excel file contains the data used in this study. (XLSX) [file pone.0325889.s002.xlsx]

## Sheet: Figure 2 data
Trial	Blocker presentB1:D94	Sample	Cq
1	No	Calanus	15.63
1	Yes	Calanus	15.32
2	No	Calanus	16.61
2	Yes	Calanus	18.21
3	No	Calanus	16.33
3	Yes	Calanus	16.05
1	No	Lobster	14.72
1	Yes	Lobster	23.07
2	No	Lobster	15.87
2	Yes	Lobster	25.71
3	No	Lobster	14.42
3	Yes	Lobster	26.13
1	No	Lobster fed Calanus	19.24
1	Yes	Lobster fed Calanus	20.82
3	No	Lobster fed Calanus	20.6
3	Yes	Lobster fed Calanus	21.5
1	No	Lobster field sample	22.08
1	Yes	Lobster field sample	34.02
3	No	Lobster field sample	24.33
3	Yes	Lobster field sample	33.66
1	No	Lobster+Calanus	14.62
1	Yes	Lobster+Calanus	18.05
2	No	Lobster+Calanus	15.77
2	Yes	Lobster+Calanus	19.64
3	No	Lobster+Calanus	16.4
3	Yes	Lobster+Calanus	18.05
1	No	Lobster+Pseudo-nitzschia	13.56
1	Yes	Lobster+Pseudo-nitzschia	24.47
2	No	Lobster+Pseudo-nitzschia	14.86
2	Yes	Lobster+Pseudo-nitzschia	24.71
3	No	Lobster+Pseudo-nitzschia	13.71
3	Yes	Lobster+Pseudo-nitzschia	24.25
1	Yes	Pseudo-nitzschia	23.79
1	No	Pseudo-nitzschia	24.3
2	No	Pseudo-nitzschia	25.05
2	Yes	Pseudo-nitzschia	25.28
3	No	Pseudo-nitzschia	24.05
3	Yes	Pseudo-nitzschia	24.22

## Sheet: Figure 3 data
Blocker present	Temperature	Sample	Cq
No	78	Lobster	14.63
No	78	Lobster	14.37
No	78	Lobster	14.55
Yes	78	Lobster	22.96
Yes	78	Lobster	23.24
Yes	78	Lobster	23.11
No	75	Lobster	14.74
No	75	Lobster	14.29
No	75	Lobster	14.62
Yes	75	Lobster	22.97
Yes	75	Lobster	23.15
Yes	75	Lobster	22.41
No	70	Lobster	15.02
No	70	Lobster	15.33
No	70	Lobster	13.69
Yes	70	Lobster	22.49
Yes	70	Lobster	22.73
Yes	70	Lobster	22.36

## Sheet: Figure 4 data
ASV #	Sample	RRA
1	1	0
2	1	0
3	1	0.350447
4	1	0
5	1	0.452522
6	1	0
7	1	0
8	1	0
9	1	0
10	1	0
11	1	0
12	1	0
13	1	0
14	1	0
15	1	0
16	1	0
17	1	0
18	1	0
19	1	0
20	1	0
21	1	0
22	1	0
23	1	0
24	1	0
25	1	0
26	1	0
27	1	0
28	1	0
29	1	0
30	1	0
31	1	0
32	1	0
33	1	0
34	1	0
35	1	0
36	1	0
37	1	0
38	1	0
39	1	0
40	1	0
41	1	0
42	1	0
43	1	0
44	1	0
45	1	0
46	1	0
47	1	0
48	1	0
49	1	0
50	1	0
51	1	0
52	1	0
53	1	0
54	1	0
55	1	0
56	1	0
57	1	0
58	1	0
59	1	0
60	1	0
61	1	0
62	1	0
63	1	0
64	1	0
65	1	0
66	1	0
67	1	0
68	1	0.0246857
69	1	0
70	1	0
71	1	0
72	1	0
73	1	0
74	1	0
75	1	0
76	1	0
77	1	0
78	1	0
79	1	0
80	1	0
81	1	0
82	1	0
83	1	0
84	1	0
85	1	0
86	1	0
87	1	0
88	1	0
89	1	0
90	1	0
91	1	0
92	1	0
93	1	0
94	1	0.0152961
95	1	0
96	1	0.0136302
97	1	0.0128729
98	1	0
99	1	0
100	1	0
101	1	0.011207
102	1	0
103	1	0.0109041
104	1	0
105	1	0
106	1	0
107	1	0
108	1	0.00938967
109	1	0.00938967
110	1	0
111	1	0
112	1	0
113	1	0.00802666
114	1	0
115	1	0
116	1	0.00772376
117	1	0
118	1	0.00742087
119	1	0.00726942
120	1	0
121	1	0
122	1	0.00696653
123	1	0.00681508
124	1	0
125	1	0
126	1	0.0062093
127	1	0
128	1	0
129	1	0
130	1	0
131	1	0
132	1	0
133	1	0
134	1	0.00545207
135	1	0
136	1	0.00530062
137	1	0
138	1	0
139	1	0
140	1	0
141	1	0
142	1	0
143	1	0
144	1	0
145	1	0
146	1	0.00454339
147	1	0
148	1	0
149	1	0
150	1	0
151	1	0
152	1	0.0039376
153	1	0
154	1	0
155	1	0.00378616
156	1	0
157	1	0
158	1	0
159	1	0
160	1	0
161	1	0
162	1	0
163	1	0
164	1	0.00318037
165	1	0
166	1	0
167	1	0
168	1	0.00287748
169	1	0
170	1	0
171	1	0
172	1	0.00272603
173	1	0.00272603
174	1	0
175	1	0
176	1	0
177	1	0
178	1	0
179	1	0
180	1	0
181	1	0
182	1	0
183	1	0
184	1	0
185	1	0
186	1	0
187	1	0
188	1	0
189	1	0.0019688
190	1	0
191	1	0
192	1	0
193	1	0
194	1	0
195	1	0
196	1	0
197	1	0
198	1	0
199	1	0
200	1	0
201	1	0
202	1	0
203	1	0
204	1	0.000908678
205	1	0
206	1	0
207	1	0
208	1	0
209	1	0
210	1	0.000605785
211	1	0
212	1	0
213	1	0
214	1	0
215	1	0
216	1	0.000454339
217	1	0.000454339
218	1	0
219	1	0
220	1	0.000302893
221	1	0
222	1	0
223	1	0
1	2	0.741813
2	2	0.0938189
3	2	0.0103464
4	2	0.0189433
5	2	0.00260174
6	2	0
7	2	0.00803211
8	2	0.00732117
9	2	0.00594971
10	2	0.0055413
11	2	0.00439169
12	2	0.00425051
13	2	0.00409421
14	2	0.00358495
15	2	0
16	2	0.00296477
17	2	0.00238997
18	2	0.00230425
19	2	0.00216811
20	2	0.00212274
21	2	0.00185046
22	2	0.001795
23	2	0.00175466
24	2	0.00171937
25	2	0.00163869
26	2	0.00154793
27	2	0.00153785
28	2	0.00153281
29	2	0.00149751
30	2	0.00148743
31	2	0.0014723
32	2	0.00144709
33	2	0.00142692
34	2	0.00141684
35	2	0.00138659
36	2	0.00138659
37	2	0.00134625
38	2	0.00131599
39	2	0.00131095
40	2	0.00130087
41	2	0.00126557
42	2	0.00125045
43	2	0.00121011
44	2	0.00119498
45	2	0.0011849
46	2	0.0011849
47	2	0.00117482
48	2	0.00114456
49	2	0.00112439
50	2	0.00112439
51	2	0.0010891
52	2	0.0010891
53	2	0.00100843
54	2	0.00100843
55	2	0.000993299
56	2	0.000993299
57	2	0.000988257
58	2	0.000942878
59	2	0.000932793
60	2	0.000887414
61	2	0.000887414
62	2	0.000882372
63	2	0.000862204
64	2	0.000852119
65	2	0.000847077
66	2	0.000847077
67	2	0.000826909
68	2	0
69	2	0.000811782
70	2	0.000811782
71	2	0.00080674
72	2	0.000796656
73	2	0.000766403
74	2	0.000766403
75	2	0.000746235
76	2	0.000741193
77	2	0.000741193
78	2	0.000736151
79	2	0
80	2	0.000705898
81	2	0
82	2	0.000685729
83	2	0.000680687
84	2	0.000680687
85	2	0.000670603
86	2	0.000665561
87	2	0.000660519
88	2	0
89	2	0.000600013
90	2	0
91	2	0
92	2	0.00054455
93	2	0
94	2	0
95	2	0.000484044
96	2	0
97	2	0
98	2	0
99	2	0
100	2	0
101	2	0
102	2	0
103	2	0
104	2	0
105	2	0
106	2	0
107	2	0
108	2	0
109	2	0
110	2	0
111	2	0.000297485
112	2	0
113	2	0
114	2	0
115	2	0
116	2	0
117	2	0.000257148
118	2	0
119	2	0
120	2	0
121	2	0
122	2	0
123	2	0
124	2	0.000226896
125	2	0
126	2	0
127	2	0
128	2	0.000196643
129	2	0.000196643
130	2	0
131	2	0
132	2	0
133	2	0
134	2	0
135	2	0.000181517
136	2	0
137	2	0.000176474
138	2	0
139	2	0
140	2	0.000171432
141	2	0.000171432
142	2	0
143	2	0
144	2	0
145	2	0
146	2	0
147	2	0
148	2	0.000146222
149	2	0.000136137
150	2	0
151	2	0
152	2	0
153	2	0.000131095
154	2	0
155	2	0
156	2	0.000126053
157	2	0.000126053
158	2	0.000126053
159	2	0.000121011
160	2	0.000115969
161	2	0.000115969
162	2	0.000115969
163	2	0.000110927
164	2	0
165	2	0.000100843
166	2	0.000100843
167	2	0
168	2	0
169	2	9.58e-05
170	2	9.58e-05
171	2	0
172	2	0
173	2	0
174	2	0
175	2	0
176	2	0
177	2	0
178	2	8.07e-05
179	2	8.07e-05
180	2	8.07e-05
181	2	8.07e-05
182	2	8.07e-05
183	2	0
184	2	0
185	2	7.56e-05
186	2	7.56e-05
187	2	7.06e-05
188	2	7.06e-05
189	2	0
190	2	6.55e-05
191	2	6.55e-05
192	2	6.05e-05
193	2	6.05e-05
194	2	6.05e-05
195	2	0
196	2	5.55e-05
197	2	5.55e-05
198	2	5.04e-05
199	2	5.04e-05
200	2	4.54e-05
201	2	4.54e-05
202	2	4.03e-05
203	2	0
204	2	0
205	2	3.03e-05
206	2	3.03e-05
207	2	2.52e-05
208	2	2.52e-05
209	2	2.52e-05
210	2	0
211	2	2.02e-05
212	2	2.02e-05
213	2	2.02e-05
214	2	2.02e-05
215	2	2.02e-05
216	2	0
217	2	0
218	2	1.51e-05
219	2	1.51e-05
220	2	0
221	2	1.01e-05
222	2	1.01e-05
223	2	1.01e-05
1	3	0.00113938
2	3	0
3	3	0
4	3	0
5	3	0
6	3	0.417774
7	3	0
8	3	0
9	3	0
10	3	0
11	3	0
12	3	0
13	3	0
14	3	0
15	3	0.133118
16	3	0
17	3	0
18	3	0
19	3	0
20	3	0
21	3	0
22	3	0
23	3	0
24	3	0
25	3	0
26	3	0
27	3	0
28	3	0
29	3	0
30	3	0
31	3	0
32	3	0
33	3	0
34	3	0
35	3	0
36	3	0
37	3	0
38	3	0
39	3	0
40	3	0
41	3	0
42	3	0
43	3	0
44	3	0
45	3	0
46	3	0
47	3	0
48	3	0
49	3	0
50	3	0
51	3	0
52	3	0
53	3	0
54	3	0
55	3	0
56	3	0
57	3	0
58	3	0
59	3	0
60	3	0
61	3	0
62	3	0
63	3	0
64	3	0
65	3	0
66	3	0
67	3	0
68	3	0
69	3	0
70	3	0
71	3	0
72	3	0
73	3	0
74	3	0
75	3	0
76	3	0
77	3	0
78	3	0
79	3	0.0269654
80	3	0
81	3	0.0262058
82	3	0
83	3	0
84	3	0
85	3	0
86	3	0
87	3	0
88	3	0.0235473
89	3	0
90	3	0.0224079
91	3	0.0218382
92	3	0
93	3	0.0197493
94	3	0
95	3	0
96	3	0
97	3	0
98	3	0.0161413
99	3	0.0151918
100	3	0.014812
101	3	0
102	3	0.0140524
103	3	0
104	3	0.0134827
105	3	0.0132928
106	3	0.0131029
107	3	0.0127231
108	3	0
109	3	0
110	3	0.0115837
111	3	0
112	3	0.0108242
113	3	0
114	3	0.0100646
115	3	0.00987467
116	3	0
117	3	0
118	3	0
119	3	0
120	3	0.00911508
121	3	0.00892518
122	3	0
123	3	0
124	3	0
125	3	0.00816559
126	3	0
127	3	0.0075959
128	3	0
129	3	0
130	3	0.0072161
131	3	0.0072161
132	3	0.0072161
133	3	0.00702621
134	3	0
135	3	0
136	3	0
137	3	0
138	3	0.00664641
139	3	0.00664641
140	3	0
141	3	0
142	3	0.00645651
143	3	0.00626662
144	3	0.00607672
145	3	0.00607672
146	3	0
147	3	0.00569692
148	3	0
149	3	0
150	3	0.00512723
151	3	0.00512723
152	3	0
153	3	0
154	3	0.00493733
155	3	0
156	3	0
157	3	0
158	3	0
159	3	0
160	3	0
161	3	0
162	3	0
163	3	0
164	3	0
165	3	0
166	3	0
167	3	0.00379795
168	3	0
169	3	0
170	3	0
171	3	0.00360805
172	3	0
173	3	0
174	3	0.00341815
175	3	0.00341815
176	3	0.00341815
177	3	0.00322826
178	3	0
179	3	0
180	3	0
181	3	0
182	3	0
183	3	0.00303836
184	3	0.00303836
185	3	0
186	3	0
187	3	0
188	3	0
189	3	0
190	3	0
191	3	0
192	3	0
193	3	0
194	3	0
195	3	0.00227877
196	3	0
197	3	0
198	3	0
199	3	0
200	3	0
201	3	0
202	3	0
203	3	0.00132928
204	3	0
205	3	0
206	3	0
207	3	0
208	3	0
209	3	0
210	3	0
211	3	0
212	3	0
213	3	0
214	3	0
215	3	0
216	3	0
217	3	0
218	3	0
219	3	0
220	3	0
221	3	0
222	3	0
223	3	0
1	4	0	###Note: Samples 4-12 were processed separately from samples 1-3, so the following ASVs are separate from those previously reference
2	4	0
3	4	0.730344
4	4	0
5	4	0.131904
6	4	0
7	4	0
8	4	0
9	4	0
10	4	0
11	4	0
12	4	0
13	4	0
14	4	0
15	4	0
16	4	0
17	4	0
18	4	0
19	4	0
20	4	0
21	4	0
22	4	0.00584795
23	4	0
24	4	0
25	4	0
26	4	0
27	4	0
28	4	0
29	4	0
30	4	0.10039
31	4	0
32	4	0
33	4	0
34	4	0
35	4	0
36	4	0
37	4	0
38	4	0
39	4	0
40	4	0
41	4	0
42	4	0
43	4	0
44	4	0
45	4	0
46	4	0
47	4	0
48	4	0
49	4	0
50	4	0
51	4	0
52	4	0
53	4	0
54	4	0.00162443
55	4	0
56	4	0
57	4	0
58	4	0
59	4	0
60	4	0
61	4	0
62	4	0
63	4	0
64	4	0
65	4	0
66	4	0
67	4	0
68	4	0
69	4	0
70	4	0
71	4	0
72	4	0
73	4	0
74	4	0
75	4	0
76	4	0
77	4	0
78	4	0
79	4	0
80	4	0
81	4	0
82	4	0
83	4	0
84	4	0
85	4	0
86	4	0
87	4	0
88	4	0.0120208
89	4	0
90	4	0
91	4	0
92	4	0
93	4	0
94	4	0
95	4	0
96	4	0
97	4	0
98	4	0
99	4	0.00844704
100	4	0
101	4	0
102	4	0
103	4	0
104	4	0
105	4	0
106	4	0
107	4	0
108	4	0
109	4	0
110	4	0
111	4	0
112	4	0.000974659
113	4	0
114	4	0
115	4	0
116	4	0
117	4	0
118	4	0
119	4	0
120	4	0
121	4	0
122	4	0
123	4	0.00324886
124	4	0
125	4	0.00259909
126	4	0
127	4	0
128	4	0
129	4	0
130	4	0.00194932
131	4	0
132	4	0
133	4	0
134	4	0
135	4	0
136	4	0
137	4	0
138	4	0
139	4	0
140	4	0
141	4	0
142	4	0
143	4	0
144	4	0
145	4	0.000649773
146	4	0
147	4	0
148	4	0
1	5	0.761175
2	5	0
3	5	0.104137
4	5	0
5	5	0
6	5	0
7	5	0
8	5	0.00451736
9	5	0
10	5	0
11	5	0.0190204
12	5	0
13	5	0.0402996
14	5	0
15	5	0
16	5	0
17	5	0
18	5	0
19	5	0
20	5	0
21	5	0
22	5	0.0121255
23	5	0
24	5	0
25	5	0
26	5	0
27	5	0
28	5	0
29	5	0
30	5	0
31	5	0
32	5	0
33	5	0.000832145
34	5	0
35	5	0
36	5	0
37	5	0
38	5	0
39	5	0
40	5	0
41	5	0
42	5	0
43	5	0
44	5	0.00511175
45	5	0
46	5	0
47	5	0
48	5	0
49	5	0
50	5	0
51	5	0
52	5	0
53	5	0
54	5	0
55	5	0
56	5	0
57	5	0
58	5	0
59	5	0
60	5	0
61	5	0
62	5	0
63	5	0
64	5	0
65	5	0
66	5	0
67	5	0.0032097
68	5	0
69	5	0
70	5	0
71	5	0
72	5	0.0064194
73	5	0
74	5	0.00630052
75	5	0.00618165
76	5	0.00606277
77	5	0
78	5	0
79	5	0
80	5	0.0053495
81	5	0
82	5	0
83	5	0
84	5	0.00499287
85	5	0.00487399
86	5	0
87	5	0
88	5	0
89	5	0
90	5	0
91	5	0
92	5	0
93	5	0.00356633
94	5	0
95	5	0
96	5	0.0032097
97	5	0
98	5	0
99	5	0
100	5	0
101	5	0
102	5	0
103	5	0
104	5	0
105	5	0
106	5	0
107	5	0
108	5	0.00225868
109	5	0
110	5	0
111	5	0
112	5	0
113	5	0
114	5	0
115	5	0
116	5	0
117	5	0
118	5	0
119	5	0
120	5	0
121	5	0
122	5	0
123	5	0
124	5	0
125	5	0
126	5	0
127	5	0
128	5	0
129	5	0
130	5	0
131	5	0
132	5	0
133	5	0
134	5	0
135	5	0
136	5	0
137	5	0
138	5	0
139	5	0
140	5	0
141	5	0
142	5	0
143	5	0.000356633
144	5	0
145	5	0
146	5	0
147	5	0
148	5	0
1	6	0
2	6	0
3	6	0
4	6	0
5	6	0
6	6	0
7	6	0
8	6	0
9	6	0
10	6	0
11	6	0
12	6	0.255102
13	6	0
14	6	0
15	6	0
16	6	0
17	6	0
18	6	0
19	6	0
20	6	0
21	6	0
22	6	0
23	6	0
24	6	0
25	6	0
26	6	0
27	6	0
28	6	0
29	6	0
30	6	0
31	6	0
32	6	0
33	6	0
34	6	0
35	6	0
36	6	0
37	6	0
38	6	0
39	6	0
40	6	0
41	6	0
42	6	0
43	6	0
44	6	0
45	6	0
46	6	0
47	6	0
48	6	0
49	6	0
50	6	0
51	6	0
52	6	0
53	6	0
54	6	0.0612245
55	6	0
56	6	0
57	6	0
58	6	0
59	6	0
60	6	0
61	6	0
62	6	0
63	6	0
64	6	0
65	6	0
66	6	0
67	6	0
68	6	0
69	6	0
70	6	0
71	6	0
72	6	0
73	6	0
74	6	0
75	6	0
76	6	0
77	6	0
78	6	0.239796
79	6	0
80	6	0
81	6	0.229592
82	6	0
83	6	0
84	6	0
85	6	0
86	6	0
87	6	0
88	6	0
89	6	0
90	6	0
91	6	0
92	6	0
93	6	0
94	6	0
95	6	0
96	6	0
97	6	0.137755
98	6	0
99	6	0
100	6	0
101	6	0
102	6	0
103	6	0
104	6	0
105	6	0
106	6	0
107	6	0
108	6	0
109	6	0
110	6	0
111	6	0
112	6	0
113	6	0.0765306
114	6	0
115	6	0
116	6	0
117	6	0
118	6	0
119	6	0
120	6	0
121	6	0
122	6	0
123	6	0
124	6	0
125	6	0
126	6	0
127	6	0
128	6	0
129	6	0
130	6	0
131	6	0
132	6	0
133	6	0
134	6	0
135	6	0
136	6	0
137	6	0
138	6	0
139	6	0
140	6	0
141	6	0
142	6	0
143	6	0
144	6	0
145	6	0
146	6	0
147	6	0
148	6	0
1	7	0
2	7	0.568619
3	7	0
4	7	0
5	7	0
6	7	0
7	7	0
8	7	0.128959
9	7	0
10	7	0
11	7	0
12	7	0
13	7	0
14	7	0
15	7	0
16	7	0
17	7	0
18	7	0.195819
19	7	0.0438833
20	7	0
21	7	0
22	7	0
23	7	0
24	7	0
25	7	0
26	7	0
27	7	0
28	7	0
29	7	0.000827986
30	7	0
31	7	0
32	7	0
33	7	0
34	7	0
35	7	0
36	7	0
37	7	0
38	7	0
39	7	0
40	7	0
41	7	0
42	7	0
43	7	0
44	7	0
45	7	0.0331194
46	7	0
47	7	0
48	7	0
49	7	0
50	7	0
51	7	0
52	7	0
53	7	0.0217346
54	7	0
55	7	0
56	7	0
57	7	0
58	7	0
59	7	0
60	7	0
61	7	0
62	7	0
63	7	0
64	7	0
65	7	0
66	7	0
67	7	0
68	7	0
69	7	0
70	7	0
71	7	0
72	7	0
73	7	0
74	7	0
75	7	0
76	7	0
77	7	0
78	7	0
79	7	0
80	7	0
81	7	0
82	7	0
83	7	0
84	7	0
85	7	0
86	7	0
87	7	0
88	7	0
89	7	0
90	7	0
91	7	0
92	7	0.00641689
93	7	0
94	7	0
95	7	0
96	7	0
97	7	0
98	7	0
99	7	0
100	7	0
101	7	0
102	7	0
103	7	0
104	7	0
105	7	0
106	7	0
107	7	0
108	7	0
109	7	0
110	7	0
111	7	0
112	7	0
113	7	0
114	7	0
115	7	0
116	7	0
117	7	0
118	7	0
119	7	0
120	7	0
121	7	0
122	7	0
123	7	0
124	7	0
125	7	0
126	7	0
127	7	0
128	7	0
129	7	0
130	7	0
131	7	0
132	7	0
133	7	0
134	7	0
135	7	0
136	7	0
137	7	0
138	7	0
139	7	0
140	7	0
141	7	0
142	7	0
143	7	0
144	7	0.000620989
145	7	0
146	7	0
147	7	0
148	7	0
1	8	0.783991
2	8	0
3	8	0
4	8	0
5	8	0.0468772
6	8	0
7	8	0
8	8	0
9	8	0
10	8	0
11	8	0.0201723
12	8	0.00531228
13	8	0
14	8	0
15	8	0
16	8	0
17	8	0
18	8	0
19	8	0
20	8	0.0166547
21	8	0
22	8	0
23	8	0
24	8	0
25	8	0.023977
26	8	0
27	8	0
28	8	0.00337401
29	8	0
30	8	0
31	8	0.0169419
32	8	0
33	8	0
34	8	0.000646088
35	8	0
36	8	0.0167265
37	8	0
38	8	0
39	8	0
40	8	0
41	8	0
42	8	0.0126346
43	8	0
44	8	0.00129218
45	8	0
46	8	0
47	8	0
48	8	0
49	8	0
50	8	0.00847093
51	8	0
52	8	0
53	8	0
54	8	0
55	8	0
56	8	0
57	8	0.00617373
58	8	0
59	8	0.00595836
60	8	0.00179469
61	8	0
62	8	0.00545585
63	8	0
64	8	0
65	8	0
66	8	0
67	8	0
68	8	0.00445083
69	8	0
70	8	0
71	8	0
72	8	0
73	8	0
74	8	0
75	8	0
76	8	0
77	8	0.00366116
78	8	0
79	8	0
80	8	0
81	8	0
82	8	0.00308686
83	8	0
84	8	0
85	8	0
86	8	0.0028715
87	8	0
88	8	0
89	8	0
90	8	0.00251256
91	8	0
92	8	0
93	8	0
94	8	0
95	8	0
96	8	0
97	8	0
98	8	0.00193826
99	8	0
100	8	0.00186648
101	8	0
102	8	0
103	8	0
104	8	0.00150754
105	8	0
106	8	0
107	8	0
108	8	0
109	8	0
110	8	0
111	8	0
112	8	0
113	8	0
114	8	0
115	8	0.00100503
116	8	0
117	8	0
118	8	0
119	8	0
120	8	0
121	8	0
122	8	0
123	8	0
124	8	0
125	8	0
126	8	0
127	8	0
128	8	0
129	8	0
130	8	0
131	8	0
132	8	0
133	8	0.000358938
134	8	0
135	8	0
136	8	0.00028715
137	8	0
138	8	0
139	8	0
140	8	0
141	8	0
142	8	0
143	8	0
144	8	0
145	8	0
146	8	0
147	8	0
148	8	0
1	9	0
2	9	0.0623782
3	9	0
4	9	0
5	9	0
6	9	0
7	9	0
8	9	0
9	9	0
10	9	0
11	9	0
12	9	0
13	9	0
14	9	0
15	9	0
16	9	0
17	9	0
18	9	0
19	9	0
20	9	0
21	9	0.0643275
22	9	0
23	9	0
24	9	0
25	9	0
26	9	0
27	9	0
28	9	0.0155945
29	9	0
30	9	0
31	9	0.0545809
32	9	0
33	9	0
34	9	0
35	9	0
36	9	0
37	9	0
38	9	0.366472
39	9	0
40	9	0
41	9	0
42	9	0
43	9	0
44	9	0
45	9	0
46	9	0
47	9	0
48	9	0
49	9	0
50	9	0
51	9	0
52	9	0
53	9	0
54	9	0
55	9	0
56	9	0
57	9	0
58	9	0
59	9	0
60	9	0
61	9	0
62	9	0
63	9	0
64	9	0
65	9	0
66	9	0
67	9	0
68	9	0
69	9	0.11501
70	9	0
71	9	0
72	9	0
73	9	0
74	9	0
75	9	0
76	9	0
77	9	0
78	9	0
79	9	0.0896686
80	9	0
81	9	0
82	9	0
83	9	0
84	9	0
85	9	0
86	9	0
87	9	0
88	9	0
89	9	0
90	9	0
91	9	0
92	9	0
93	9	0
94	9	0.0584795
95	9	0
96	9	0
97	9	0
98	9	0
99	9	0
100	9	0
101	9	0.0506823
102	9	0
103	9	0
104	9	0
105	9	0
106	9	0
107	9	0
108	9	0
109	9	0
110	9	0
111	9	0
112	9	0
113	9	0
114	9	0
115	9	0
116	9	0.0272904
117	9	0
118	9	0.0233918
119	9	0.0214425
120	9	0
121	9	0
122	9	0
123	9	0
124	9	0
125	9	0
126	9	0
127	9	0.0155945
128	9	0
129	9	0.0136452
130	9	0
131	9	0
132	9	0
133	9	0
134	9	0
135	9	0.00974659
136	9	0
137	9	0
138	9	0.00779727
139	9	0
140	9	0
141	9	0
142	9	0
143	9	0
144	9	0
145	9	0
146	9	0
147	9	0.00389864
148	9	0
1	10	0
2	10	0
3	10	0
4	10	0
5	10	0
6	10	0
7	10	0
8	10	0
9	10	0
10	10	0
11	10	0
12	10	0
13	10	0
14	10	0
15	10	0
16	10	0
17	10	0
18	10	0
19	10	0
20	10	0
21	10	0
22	10	0
23	10	0
24	10	0
25	10	0
26	10	0
27	10	0
28	10	0
29	10	0
30	10	0
31	10	0
32	10	0
33	10	0
34	10	0
35	10	0
36	10	0
37	10	0
38	10	0
39	10	0
40	10	0
41	10	0
42	10	0
43	10	0
44	10	0
45	10	0
46	10	0
47	10	0
48	10	0
49	10	0
50	10	0
51	10	0
52	10	0
53	10	0
54	10	0
55	10	0
56	10	0
57	10	0
58	10	0
59	10	0
60	10	0
61	10	0
62	10	0
63	10	0
64	10	0
65	10	0
66	10	0
67	10	0
68	10	0
69	10	0
70	10	0
71	10	0
72	10	0
73	10	0
74	10	0
75	10	0
76	10	0
77	10	0
78	10	0
79	10	0
80	10	0
81	10	0
82	10	0
83	10	0
84	10	0
85	10	0
86	10	0
87	10	0
88	10	0
89	10	0
90	10	0
91	10	0
92	10	0
93	10	0
94	10	0
95	10	0
96	10	0
97	10	0
98	10	0
99	10	0
100	10	0
101	10	0
102	10	0
103	10	0
104	10	0
105	10	0
106	10	0
107	10	0
108	10	0
109	10	0
110	10	0
111	10	0
112	10	0
113	10	0
114	10	0
115	10	0
116	10	0
117	10	0
118	10	0
119	10	0
120	10	0
121	10	0
122	10	0
123	10	0
124	10	0
125	10	0
126	10	0
127	10	0
128	10	0
129	10	0
130	10	0
131	10	0
132	10	0
133	10	0
134	10	0
135	10	0
136	10	0
137	10	0
138	10	0
139	10	0.666667
140	10	0
141	10	0
142	10	0
143	10	0
144	10	0
145	10	0
146	10	0
147	10	0
148	10	0.333333
1	11	0
2	11	0
3	11	0
4	11	0
5	11	0.307692
6	11	0
7	11	0.307692
8	11	0
9	11	0
10	11	0
11	11	0
12	11	0
13	11	0
14	11	0
15	11	0
16	11	0
17	11	0
18	11	0
19	11	0
20	11	0
21	11	0
22	11	0
23	11	0
24	11	0
25	11	0
26	11	0
27	11	0
28	11	0
29	11	0
30	11	0
31	11	0
32	11	0
33	11	0
34	11	0
35	11	0
36	11	0
37	11	0
38	11	0
39	11	0
40	11	0
41	11	0
42	11	0
43	11	0
44	11	0
45	11	0
46	11	0
47	11	0
48	11	0
49	11	0
50	11	0
51	11	0
52	11	0
53	11	0
54	11	0
55	11	0
56	11	0
57	11	0
58	11	0
59	11	0
60	11	0
61	11	0
62	11	0
63	11	0
64	11	0
65	11	0
66	11	0
67	11	0
68	11	0
69	11	0
70	11	0
71	11	0
72	11	0
73	11	0
74	11	0
75	11	0
76	11	0
77	11	0
78	11	0
79	11	0
80	11	0
81	11	0
82	11	0
83	11	0
84	11	0
85	11	0
86	11	0
87	11	0
88	11	0
89	11	0
90	11	0
91	11	0
92	11	0
93	11	0
94	11	0
95	11	0
96	11	0
97	11	0
98	11	0
99	11	0
100	11	0
101	11	0
102	11	0
103	11	0
104	11	0
105	11	0
106	11	0
107	11	0
108	11	0
109	11	0
110	11	0
111	11	0
112	11	0
113	11	0
114	11	0
115	11	0
116	11	0
117	11	0
118	11	0
119	11	0
120	11	0
121	11	0
122	11	0
123	11	0
124	11	0
125	11	0
126	11	0
127	11	0
128	11	0
129	11	0
130	11	0
131	11	0.230769
132	11	0
133	11	0
134	11	0
135	11	0
136	11	0
137	11	0
138	11	0
139	11	0
140	11	0.153846
141	11	0
142	11	0
143	11	0
144	11	0
145	11	0
146	11	0
147	11	0
148	11	0
1	12	0
2	12	0
3	12	0.0227273
4	12	0
5	12	0.0227273
6	12	0
7	12	0
8	12	0
9	12	0
10	12	0
11	12	0
12	12	0
13	12	0
14	12	0
15	12	0
16	12	0
17	12	0
18	12	0
19	12	0
20	12	0
21	12	0
22	12	0
23	12	0
24	12	0
25	12	0
26	12	0
27	12	0
28	12	0
29	12	0
30	12	0
31	12	0
32	12	0
33	12	0
34	12	0
35	12	0.897727
36	12	0
37	12	0
38	12	0
39	12	0
40	12	0
41	12	0
42	12	0
43	12	0
44	12	0
45	12	0
46	12	0
47	12	0
48	12	0
49	12	0
50	12	0
51	12	0
52	12	0
53	12	0
54	12	0
55	12	0
56	12	0
57	12	0
58	12	0
59	12	0
60	12	0
61	12	0
62	12	0
63	12	0
64	12	0
65	12	0
66	12	0
67	12	0
68	12	0
69	12	0
70	12	0
71	12	0
72	12	0
73	12	0
74	12	0
75	12	0
76	12	0
77	12	0
78	12	0
79	12	0
80	12	0
81	12	0
82	12	0
83	12	0
84	12	0
85	12	0
86	12	0
87	12	0
88	12	0
89	12	0
90	12	0
91	12	0
92	12	0
93	12	0
94	12	0
95	12	0
96	12	0
97	12	0
98	12	0
99	12	0
100	12	0
101	12	0
102	12	0
103	12	0
104	12	0
105	12	0
106	12	0
107	12	0
108	12	0
109	12	0
110	12	0
111	12	0
112	12	0
113	12	0
114	12	0.0568182
115	12	0
116	12	0
117	12	0
118	12	0
119	12	0
120	12	0
121	12	0
122	12	0
123	12	0
124	12	0
125	12	0
126	12	0
127	12	0
128	12	0
129	12	0
130	12	0
131	12	0
132	12	0
133	12	0
134	12	0
135	12	0
136	12	0
137	12	0
138	12	0
139	12	0
140	12	0
141	12	0
142	12	0
143	12	0
144	12	0
145	12	0
146	12	0
[truncated: 2 more rows]

## Sheet: Figure 5 metabarcoding data
Unique ASV	Sample #
	1	2	3	4	5	6	7	8	9	10	11	12
1	0	1	1	0	1	0	0	1	0	0	0	0
2	1	1	1	1	0	0	0	0	0	0	0	0
3	0	1	1	0	0	0	0	0	0	0	0	0
4	0	0	1	0	0	0	0	1	0	0	0	0
5	0	1	1	0	0	0	0	0	0	0	0	0
6	0	1	0	0	0	0	0	0	0	0	0	0
7	0	0	0	0	0	0	1	0	1	0	0	0
8	0	0	0	1	1	0	0	0	0	0	0	1
9	0	0	0	0	0	0	0	0	0	0	0	0
10	0	0	0	1	0	0	0	1	0	0	1	1
11	0	0	0	0	0	0	0	0	0	0	0	0
12	0	0	0	0	0	0	0	0	0	0	1	0
13	0	0	0	0	1	0	1	0	0	0	0	0
14	0	0	0	0	1	0	0	0	0	0	0	0
15	0	0	0	0	0	0	0	0	0	0	0	0
16	0	0	0	0	0	1	0	1	0	0	0	0
17	0	0	0	0	1	1	0	0	0	0	0	0
18	0	0	0	0	0	0	0	0	0	0	0	0
19	0	0	0	0	0	0	0	0	0	1	0	0
20	0	0	0	0	0	0	0	1	0	0	0	0
21	0	0	0	0	0	0	1	0	0	0	0	0
22	0	0	0	0	0	0	1	0	0	0	0	0
23	0	0	0	0	0	0	0	0	1	0	0	0
24	0	0	0	1	1	0	0	0	0	0	0	0
25	0	0	0	0	0	0	0	0	0	0	0	0
26	0	0	0	0	0	0	0	0	0	0	0	0
27	0	0	0	1	1	0	0	1	1	0	0	0
28	0	0	0	0	0	0	0	1	0	0	0	0
29	0	0	0	0	0	0	0	1	1	0	0	0
30	0	0	0	0	0	0	1	0	0	0	0	0
31	0	0	0	1	0	0	0	0	0	0	0	0
32	0	0	0	0	0	0	0	1	1	0	0	0
33	0	0	0	0	1	0	0	0	0	0	0	0
34	0	0	0	0	0	0	0	0	1	0	0	0
35	0	0	0	0	0	0	0	0	0	0	0	0
36	0	0	0	0	0	0	0	0	0	0	0	0
37	0	0	0	0	0	0	0	0	0	0	0	0
38	0	0	0	0	0	0	0	1	0	0	0	0
39	0	0	0	0	0	0	1	0	0	0	0	0
40	0	0	0	0	0	0	0	0	0	0	0	0
41	0	0	0	0	0	0	0	0	0	0	0	0
42	0	0	0	0	0	0	0	0	0	0	0	0
43	0	0	0	0	0	0	0	1	0	0	0	0
44	0	0	0	0	0	0	1	0	0	0	0	0
45	0	0	0	1	0	1	0	0	0	0	0	0
46	0	0	0	0	0	0	0	1	0	0	0	0
47	0	0	0	0	0	0	0	0	0	0	0	0
48	0	0	0	0	0	0	0	1	0	0	0	0
49	0	0	0	0	0	0	0	0	0	0	0	0
50	0	0	0	0	0	0	0	0	0	0	0	0
51	0	0	0	0	0	0	0	0	0	0	0	0
52	0	0	0	0	0	0	0	0	0	0	0	0
53	0	0	0	0	1	0	0	0	0	0	0	0
54	0	0	0	0	0	0	0	0	1	0	0	0
55	0	0	0	0	0	0	0	0	0	0	0	0
56	0	0	0	0	0	0	0	0	0	0	0	0
57	0	0	0	0	0	0	0	0	0	0	0	0
58	0	0	0	0	0	0	0	1	0	0	0	0
59	0	0	0	0	0	0	0	0	1	0	0	0
60	0	0	0	0	0	0	0	1	0	0	0	0
61	0	0	0	0	1	0	0	0	0	0	0	0
62	0	0	0	0	0	0	0	0	0	0	0	0
63	0	0	0	0	0	0	0	1	0	0	0	0
64	0	0	0	0	0	0	1	0	0	0	0	0
65	0	0	0	0	1	0	0	0	0	0	0	0
66	0	0	0	0	0	1	0	0	0	0	0	0
67	0	0	0	0	0	0	0	1	0	0	0	0
68	0	0	0	1	0	0	0	0	0	0	0	0
69	0	0	0	0	0	0	0	0	0	0	0	0
70	0	0	0	1	0	0	0	0	0	1	0	0
71	0	0	0	0	0	0	0	0	0	0	0	0
72	0	0	0	0	0	0	0	0	0	0	0	0
73	0	0	0	1	0	0	0	0	0	0	0	0
74	0	0	0	0	0	0	0	0	1	0	0	1
75	0	0	0	1	0	0	0	0	1	0	0	0
76	0	0	0	0	0	0	0	0	1	0	0	0
77	0	0	0	0	0	0	0	0	0	0	0	0
78	0	0	0	1	0	0	0	0	0	0	0	0
79	0	0	0	0	0	0	0	0	0	0	1	0
80	0	0	0	0	0	0	0	1	0	0	0	0
81	0	0	0	0	0	0	0	0	0	0	0	0
82	0	0	0	0	0	0	0	1	0	0	0	0
83	0	0	0	0	0	0	1	0	0	0	0	0
84	0	0	0	0	0	0	0	0	0	0	0	0
85	0	0	0	0	0	0	0	0	1	0	0	0

## Sheet: Figure 5 microscopy data
Unique Prey ID	Sample #
	1	2	3	4	5	6	7	8	9	10	11	12	13	14	15	16	17	18	19	20	21	22	23	24	25	26	27	28	29	30	31	32	33	34	35	36	37	38	39	40	41	42	43	44	45	46	47	48	49
1	1	1	1	1	1	1	1	1	1	1	1	1	1	1	1	1	1	1	1	1	1	1	1	1	1	1	1	1	1	1	1	1	1	1	1	1	1	1	1	1	1	1	1	1	1	1	1	1	1
2	0	0	0	0	0	0	0	0	0	0	0	0	0	0	0	0	0	0	0	0	0	0	0	0	0	0	0	0	0	0	0	0	0	0	0	0	0	1	0	0	0	0	0	0	0	0	0	0	0
3	0	0	0	0	0	0	0	0	0	0	0	0	0	0	0	0	0	0	0	0	0	0	0	0	0	0	0	0	0	0	0	0	0	0	0	0	0	0	0	0	0	0	0	0	0	0	0	1	0
4	0	0	0	0	0	0	1	0	0	0	0	0	0	0	1	0	0	0	0	0	0	0	0	0	0	0	0	0	0	0	1	0	0	0	0	0	0	0	0	0	0	0	0	0	0	0	0	0	0
5	0	0	0	0	0	0	0	0	0	0	0	0	0	0	0	0	0	0	0	0	0	0	0	0	0	0	0	0	0	0	0	0	0	0	0	0	0	0	0	0	0	0	0	0	0	0	0	0	0
6	0	1	0	1	0	0	0	0	0	0	0	0	0	1	1	0	0	0	0	0	0	0	0	0	0	0	0	0	0	0	0	0	0	0	0	0	0	0	0	0	0	0	0	0	1	0	0	0	0
7	0	0	0	0	0	0	0	0	0	0	0	0	0	0	0	0	0	0	0	0	0	1	0	0	0	0	0	0	0	0	0	0	0	0	0	0	0	0	0	0	0	0	0	0	0	0	0	0	0
8	0	0	0	0	0	0	0	0	0	0	0	0	0	0	0	0	0	0	0	0	0	0	0	0	0	0	0	0	0	0	0	0	0	0	0	0	0	0	0	0	0	0	0	0	0	0	0	0	0
9	1	1	1	1	1	1	0	1	0	1	1	1	1	1	0	0	1	1	1	1	0	0	0	0	0	0	1	0	0	0	1	0	0	0	1	1	1	1	1	1	0	1	1	1	1	1	1	1	1
10	0	0	0	0	0	0	0	0	0	0	0	0	0	0	0	0	0	0	0	0	0	0	0	0	0	0	0	0	0	0	0	0	0	0	0	0	0	0	0	0	0	1	0	0	0	0	0	0	0
11	0	1	0	0	1	1	1	0	1	0	1	0	1	1	1	1	1	0	0	1	0	0	1	1	0	0	0	1	1	0	1	0	1	1	1	1	1	0	0	1	1	0	0	0	0	0	0	0	1
12	0	0	0	0	0	0	0	0	0	0	0	0	0	0	0	0	0	0	0	0	0	0	0	0	0	0	0	0	0	0	0	0	0	0	0	0	0	1	0	0	0	0	0	0	0	0	0	0	0
13	0	0	0	0	0	1	1	0	0	0	0	0	0	0	0	0	0	0	0	0	0	0	0	0	0	0	0	0	0	0	1	0	0	0	0	0	0	0	0	0	0	0	0	0	0	0	0	0	0
14	0	0	0	0	0	0	0	0	0	0	0	0	0	0	0	0	0	0	0	0	0	0	0	0	0	0	0	0	0	0	0	0	0	0	0	0	0	0	0	0	0	0	0	0	0	0	0	0	0
15	0	0	0	0	0	0	0	0	0	0	0	0	0	1	0	0	0	0	0	0	0	0	0	0	0	0	0	0	0	0	0	0	0	1	0	0	0	0	0	0	0	0	0	0	0	0	0	0	0
16	0	0	0	0	0	0	0	0	0	0	0	0	0	0	0	0	0	0	0	0	0	1	0	0	0	0	0	0	0	0	0	0	0	0	0	0	0	0	0	0	0	0	0	0	0	0	0	0	0
17	0	0	0	0	0	0	0	0	0	0	0	0	0	0	0	0	0	0	0	0	0	0	0	0	0	0	0	0	0	0	0	0	0	0	0	0	0	0	0	0	0	0	0	0	0	0	0	0	0
18	1	1	0	1	0	1	0	0	0	1	0	1	1	1	0	0	1	0	0	1	0	0	0	0	0	0	0	0	0	0	1	0	0	0	0	0	0	0	1	0	0	1	0	0	0	0	0	0	0
19	0	0	0	0	0	0	0	0	0	0	0	0	0	0	0	0	0	0	0	0	0	0	0	0	0	0	0	0	0	0	0	0	0	0	0	0	0	0	0	0	0	0	0	0	0	0	0	0	0
20	0	0	0	0	1	1	1	1	0	0	0	0	0	1	1	1	1	0	0	0	0	0	0	0	0	0	0	0	0	0	1	0	0	0	1	1	0	0	0	1	1	0	0	0	0	0	0	0	0
21	0	0	0	0	0	0	0	0	0	0	0	0	0	0	0	0	0	0	0	0	0	0	1	0	0	0	0	1	0	0	0	0	1	0	0	0	1	0	0	0	0	0	0	0	0	0	0	0	0
22	0	0	0	0	0	0	0	0	0	0	0	1	0	0	0	0	0	0	0	0	0	0	0	0	0	0	0	0	0	0	1	0	0	0	0	0	0	0	0	0	0	0	0	0	0	0	0	0	0
23	0	0	0	0	0	0	0	0	0	1	0	0	0	0	0	0	0	0	0	0	0	0	0	0	0	0	0	0	0	0	0	0	0	0	0	0	0	0	0	0	0	0	0	0	0	0	0	0	0
24	1	1	0	1	0	1	0	0	0	1	0	1	1	1	0	0	1	0	0	1	0	0	0	0	0	0	0	0	0	0	0	0	0	0	0	0	0	0	0	0	0	0	0	0	0	0	0	0	0
25	0	0	0	0	0	0	0	0	0	0	0	0	0	0	0	0	0	0	0	0	0	0	0	0	0	0	0	0	0	0	1	0	0	0	0	0	0	0	0	0	0	0	0	0	0	0	0	0	0
26	0	0	0	0	1	1	1	0	0	0	0	0	0	0	0	0	0	0	0	0	0	0	0	0	0	0	0	0	0	0	0	0	0	0	0	0	0	0	0	0	0	0	0	0	0	0	0	0	0
27	0	0	0	0	0	0	0	0	0	0	0	1	0	0	0	0	0	0	0	0	0	0	0	0	0	0	0	0	0	0	1	0	0	0	0	0	0	0	0	0	0	0	0	0	0	0	0	0	0
28	0	0	0	0	0	0	0	0	0	1	0	0	0	0	0	0	0	0	0	0	0	0	0	0	0	0	0	0	0	0	0	0	0	0	0	0	0	0	0	0	0	0	0	0	0	0	0	0	0
29	1	1	0	1	0	1	0	0	0	1	0	1	1	1	0	0	1	0	0	1	0	0	0	0	0	0	0	0	0	0	0	0	0	0	0	0	0	0	0	0	0	0	0	0	0	0	0	0	0
30	0	0	0	0	0	0	0	0	0	0	0	0	0	0	0	0	0	0	0	0	0	0	0	0	0	0	0	0	0	0	1	0	0	0	0	0	0	0	0	0	0	0	0	0	0	0	0	0	0
31	0	0	0	0	1	1	1	0	0	0	0	0	0	0	0	0	0	0	0	0	0	0	0	0	0	0	0	0	0	0	0	0	0	0	0	0	0	0	0	0	0	0	0	0	0	0	0	0	0
[truncated: 63 more columns]

## Sheet: Figure 6 data
Type	Arthropoda	Mollusca	Ascomycota	Microsporidiomycota	Chytridiomycota	Annelida	Craniata	Cnidaria	Urochordata	Nematoda	Bryozoa	Protista
Metabarcoding	1	0	1	0	0	0	0	0	0	0	0	1
Metabarcoding	1	1	0	1	0	0	0	0	0	0	0	1
Metabarcoding	1	1	0	0	1	0	0	0	0	0	0	1
Metabarcoding	0	0	0	0	0	0	0	0	0	0	0	1
Metabarcoding	1	1	0	0	0	1	1	0	0	1	0	1
Metabarcoding	1	0	0	0	0	1	1	0	0	1	0	1
Metabarcoding	1	0	0	0	0	1	1	0	0	0	0	1
Metabarcoding	1	0	0	0	0	1	1	1	1	0	0	1
Metabarcoding	1	1	0	0	0	1	0	1	0	0	0	1
Metabarcoding	1	0	0	0	0	1	0	1	0	0	1	1
Metabarcoding	0	0	0	0	0	0	0	1	0	0	0	1
Metabarcoding	1	1	0	0	0	1	0	0	0	0	0	1
Microscopy	1	0	0	0	0	0	0	0	0	0	0	0
Microscopy	1	0	0	0	0	1	0	0	0	0	0	0
Microscopy	1	0	0	0	0	0	0	0	0	0	0	0
Microscopy	1	0	0	0	0	1	0	0	0	0	0	0
Microscopy	1	0	0	0	0	0	0	0	0	0	0	0
Microscopy	1	0	0	0	0	0	0	0	0	0	0	0
Microscopy	1	0	0	0	0	0	0	0	0	0	0	1
Microscopy	1	0	0	0	0	0	0	0	0	0	0	0
Microscopy	1	0	0	0	0	0	0	0	0	0	0	0
Microscopy	1	0	0	0	0	0	0	0	0	0	0	0
Microscopy	1	0	0	0	0	0	0	0	0	0	0	0
Microscopy	1	0	0	0	0	0	0	0	0	0	0	0
Microscopy	1	0	0	0	0	0	0	0	0	0	0	0
Microscopy	1	0	0	0	0	1	0	0	0	0	0	0
Microscopy	1	0	0	0	0	1	0	0	0	0	0	1
Microscopy	1	0	0	0	0	0	0	0	0	0	0	0
Microscopy	1	0	0	0	0	0	0	0	0	0	0	0
Microscopy	1	0	0	0	0	0	0	0	0	0	0	0
Microscopy	1	0	0	0	0	0	0	0	0	0	0	0
Microscopy	1	0	0	0	0	0	0	0	0	0	0	0
Microscopy	1	0	0	0	0	0	0	0	0	0	0	0
Microscopy	1	0	0	0	0	0	0	0	0	0	1	0
Microscopy	1	0	0	0	0	0	0	0	0	0	0	0
Microscopy	1	0	0	0	0	0	0	0	0	0	0	0
Microscopy	1	0	0	0	0	0	0	0	0	0	0	0
Microscopy	1	0	0	0	0	0	0	0	0	0	0	0
Microscopy	1	0	0	0	0	0	0	0	0	0	0	0
Microscopy	1	0	0	0	0	0	0	0	0	0	0	0
Microscopy	1	0	0	0	0	0	0	0	0	0	0	0
Microscopy	1	0	0	0	0	0	0	0	0	0	0	0
Microscopy	1	0	0	0	0	0	0	0	0	0	0	1
Microscopy	1	0	0	0	0	0	0	0	0	0	0	0
Microscopy	1	0	0	0	0	0	0	0	0	0	0	0
Microscopy	1	0	0	0	0	0	0	0	0	0	0	0
Microscopy	1	0	0	0	0	0	0	0	0	0	0	0
Microscopy	1	0	0	0	0	0	0	0	0	0	0	0
Microscopy	1	0	0	0	0	0	0	0	0	0	0	0
Microscopy	1	0	0	0	0	0	0	1	0	0	0	0
Microscopy	1	0	0	0	0	0	0	0	0	0	0	0
Microscopy	1	0	0	0	0	0	0	0	0	0	0	0
Microscopy	1	0	0	0	0	0	0	0	0	0	0	0
Microscopy	1	0	0	0	0	0	0	0	0	0	0	0
Microscopy	1	0	0	0	0	0	0	0	0	0	0	0
Microscopy	1	0	0	0	0	0	0	0	0	0	0	0
Microscopy	1	0	0	0	0	1	0	0	0	0	0	0
Microscopy	1	0	0	0	0	0	0	0	0	0	0	0
Microscopy	1	0	0	0	0	0	0	0	0	0	0	0
Microscopy	1	0	0	0	0	0	0	0	0	0	0	1
Microscopy	1	0	0	0	0	0	0	0	0	0	0	0
Microscopy	0	0	0	0	0	0	0	0	0	0	0	0
Microscopy	1	0	0	0	0	0	0	0	0	0	0	0
Microscopy	1	0	0	0	0	0	0	0	0	0	0	0
Microscopy	1	0	0	0	0	0	0	0	0	0	0	0
Microscopy	1	0	0	0	0	0	0	0	0	0	0	0
Microscopy	1	0	0	0	0	0	0	0	0	0	0	0
Microscopy	1	0	0	0	0	0	0	0	0	0	0	0
Microscopy	1	0	0	0	0	0	0	0	0	0	0	0
Microscopy	1	0	0	0	0	0	0	0	0	0	0	0
Microscopy	1	0	0	0	0	0	0	0	0	0	0	0
Microscopy	1	0	0	0	0	0	0	0	0	0	0	0
Microscopy	1	0	0	0	0	0	0	0	0	0	0	0
Microscopy	1	0	0	0	0	0	0	0	0	0	0	0
Microscopy	1	0	0	0	0	0	0	0	0	0	0	0
Microscopy	1	0	0	0	0	0	0	0	0	0	0	0
Microscopy	1	0	0	0	0	0	0	0	0	0	0	0
Microscopy	1	0	0	0	0	0	0	0	0	0	0	0
Microscopy	1	0	0	0	0	0	0	0	0	0	0	0
Microscopy	1	0	0	0	0	0	0	0	0	0	0	0
Microscopy	1	0	0	0	0	0	0	0	0	0	0	0
Microscopy	1	0	0	0	0	0	0	0	0	0	0	0
Microscopy	1	0	0	0	0	0	0	0	0	0	0	0
Microscopy	1	0	0	0	0	0	0	0	0	0	0	1
Microscopy	1	0	0	0	0	1	0	0	0	0	0	0
Microscopy	1	0	0	0	0	1	0	0	0	0	0	0
Microscopy	1	0	0	0	0	0	0	0	0	0	0	0
Microscopy	1	0	0	0	0	0	0	0	0	0	0	0
Microscopy	0	0	0	0	0	0	0	0	0	0	0	0
Microscopy	1	0	0	0	0	0	0	0	0	0	0	0
Microscopy	1	0	0	0	0	0	0	0	0	0	0	0
Microscopy	1	0	0	0	0	0	0	0	0	0	0	0
Microscopy	1	0	0	0	0	1	0	0	0	0	0	0
Microscopy	1	0	0	0	0	0	0	0	0	0	0	1
Microscopy	1	0	0	0	0	1	0	0	0	0	0	0
Microscopy	1	0	0	0	0	1	0	0	0	0	0	0
Microscopy	1	0	0	0	0	0	0	0	0	0	0	1
Microscopy	1	0	0	0	0	0	0	0	0	0	0	0
Microscopy	0	0	0	0	0	0	0	0	0	0	0	0
Microscopy	1	0	0	0	0	0	0	0	0	0	0	0
Microscopy	1	0	0	0	0	0	0	0	0	0	0	1
Microscopy	1	0	0	0	0	1	0	0	0	0	0	0
Microscopy	1	0	0	0	0	0	0	0	0	0	0	0
Microscopy	1	0	0	0	0	1	0	0	0	0	0	0
Microscopy	1	0	0	0	0	0	0	0	0	0	0	0
Microscopy	1	0	0	0	0	1	0	0	0	0	0	0
Microscopy	1	0	0	0	0	0	0	0	0	0	0	0
Microscopy	1	0	0	0	0	0	0	0	0	0	0	0
Microscopy	1	0	0	0	0	0	0	0	0	0	0	0
Microscopy	1	0	0	0	0	1	0	0	0	0	0	0
Microscopy	1	0	0	0	0	0	0	0	0	0	0	0
Microscopy	1	0	0	0	0	0	0	0	0	0	0	0
Microscopy	1	0	0	0	0	1	0	0	0	0	0	0
Microscopy	1	0	0	0	0	1	0	0	0	0	0	0
Microscopy	1	0	0	0	0	0	0	0	0	0	0	0
Microscopy	1	0	0	0	0	0	0	0	0	0	0	0
Microscopy	1	0	0	0	0	0	0	0	0	0	0	0
Microscopy	1	0	0	0	0	0	0	0	0	0	0	0
Microscopy	1	0	0	0	0	0	0	0	0	0	0	0
Microscopy	1	0	0	0	0	0	0	0	0	0	0	0
Microscopy	1	0	0	0	0	0	0	0	0	0	0	0
Microscopy	1	0	0	0	0	0	0	0	0	0	0	0
Microscopy	1	0	0	0	0	0	0	0	0	0	0	0
Microscopy	1	0	0	0	0	0	0	0	0	0	0	0
